# Supplementary material for: Association of Antihypertensive Effects of Esaxerenone with the Internal Sodium Balance in Dahl Salt-Sensitive Hypertensive Rats
Source: Int J Mol Sci. 2022 Aug 10;23(16):8915. doi: 10.3390/ijms23168915 (PMC9408866; doi:10.3390/ijms23168915)
Supplement: Supplementary file 1 [file ijms-23-08915-s001.zip]

Archive with 1 entries (1 files):
- ijms-1816697-supplementary.pdf
